# Supplementary material for: Effects of the COVID-19 pandemic and previous pandemics, epidemics and economic crises on mental health: systematic review
Source: BJPsych Open. 2022 Oct 10;8(6):e181. doi: 10.1192/bjo.2022.587 (PMC9551492; doi:10.1192/bjo.2022.587)
Supplement: Supplementary file 1 [file S2056472422005877sup001.zip]

Archive with 5 entries (5 files):
- S2056472422005877sup001.docx
- S2056472422005877sup002.docx
- S2056472422005877sup003.docx
- S2056472422005877sup004.docx
- S2056472422005877sup005.docx
